# Supplementary material for: A Haplotype GWAS in Syndromic Familial Colorectal Cancer
Source: Int J Mol Sci. 2025 Jan 19;26(2):817. doi: 10.3390/ijms26020817 (PMC11765965; doi:10.3390/ijms26020817)
Supplement: Supplementary file 1 [file ijms-26-00817-s001.zip]

Archive with 2 entries (1 files):
- ijms-3416554-supplementary/
- ijms-3416554-supplementary/Shorter_version_Supplemental_data_S1-S23.xlsx
