# Supplementary material for: A Haplotype GWAS in Syndromic Familial Colorectal Cancer
Source: Int J Mol Sci. 2025 Jan 19;26(2):817. doi: 10.3390/ijms26020817 (PMC11765965; doi:10.3390/ijms26020817)
Supplement: Supplementary file 1 [file ijms-26-00817-s001.zip › ijms-3416554-supplementary/Shorter_version_Supplemental_data_S1-S23.xlsx]

## Sheet: chr1
	NSNP	NHAP	CHR	BP1	BP2	SNP1	SNP2	HAPLOTYPE	F	OR	STAT	P
	3	4	1	205917211	205917503	rs7419134	rs11240599	GGG	0.453	0.731	22.4	2.21e-06
	2	3	1	205917309	205917503	rs7419153	rs11240599	GG	0.453	0.732	22	2.66e-06
	12	30	1	22588355	22674370	rs4654790	rs10917219	GAAAGAAAGAAA	0.0504	0.377	21.8	3.09e-06
	18	22	1	198991093	199181905	rs2186188	rs6427760	AGCAGAAAGAGACAACGA	0.0247	2.65	20.6	5.69e-06
	19	22	1	118733044	118887437	chr1_118733044_A_G	chr1_118887437_C_G	GGAGAGCAGGCAAGAGGGC	0.0244	2.47	20.3	6.78e-06
	20	20	1	11038476	11289161	rs11121667	rs2076655	GAAGCAAAATAGGAAAAGCA	0.0134	4.17	20.2	6.93e-06
	16	22	1	224398639	224687445	rs2011117	rs1891243	GGAAAAAGAAGAAAAG	0.0152	3.49	20.1	7.51e-06
	15	21	1	224398639	224682884	rs2011117	rs10916625	GGAAAAAGAAGAAAA	0.0162	3.35	19.8	8.53e-06
	19	20	1	198991093	199193889	rs2186188	rs10800619	AGCAGAAAGAGACAACGAG	0.024	2.62	19.7	8.99e-06
	17	22	1	224398639	224704236	rs2011117	rs6695773	GGAAAAAGAAGAAAAGA	0.015	3.44	19.5	1.01e-05
	16	12	1	205895990	205914885	rs16856489	rs4077469	TAGCGACGGAIAAAGA	0.359	0.742	19.3	1.1e-05
	19	19	1	231579172	231803604	rs1622146	rs1417585	AAAGGAGGAAAGAGGGAAA	0.0117	3.5	19.3	1.12e-05
	8	24	1	85167337	85233989	rs11164043	rs846845	GAGGGGGG	0.0132	3.81	19.3	1.13e-05
	17	11	1	161976234	162099301	chr1_161976234_A_G	rs1572495	AAAAAGGAAGGGAAAAG	0.0217	2.55	19.3	1.13e-05
	19	12	1	205891636	205914885	rs9438439	rs4077469	GGATAGCGACGGAIAAAGA	0.351	0.74	19.3	1.14e-05
	17	11	1	161973976	162098329	chr1_161973976_C_T	rs76204833	AAAAAAGGAAGGGAAAA	0.0199	2.7	19.2	1.17e-05
	14	13	1	161976234	162067299	chr1_161976234_A_G	rs10918671	AAAAAGGAAGGGAA	0.022	2.57	19.1	1.21e-05
	17	10	1	205895130	205914885	rs12133152	rs4077469	ATAGCGACGGAIAAAGA	0.353	0.741	19.1	1.22e-05
	18	11	1	161976234	162108119	chr1_161976234_A_G	rs4657154	AAAAAGGAAGGGAAAAGG	0.0217	2.53	19.1	1.22e-05
	19	11	1	161976234	162112650	chr1_161976234_A_G	rs16857019	AAAAAGGAAGGGAAAAGGC	0.0217	2.53	19.1	1.22e-05
	19	11	1	161973976	162108119	chr1_161973976_C_T	rs4657154	AAAAAAGGAAGGGAAAAGG	0.0199	2.7	19.1	1.23e-05
	18	23	1	118733044	118884512	chr1_118733044_A_G	rs2474946	GGAGAGCAGGCAAGAGGG	0.0235	2.53	19.1	1.24e-05
	16	11	1	161976234	162098329	chr1_161976234_A_G	rs76204833	AAAAAGGAAGGGAAAA	0.0218	2.54	19.1	1.25e-05
	18	11	1	161973976	162099301	chr1_161973976_C_T	rs1572495	AAAAAAGGAAGGGAAAAG	0.0199	2.69	19.1	1.26e-05
	11	8	1	205890321	205901788	rs6674855	rs3811423	AGGATAGCGAC	0.37	0.742	19.1	1.27e-05
	12	8	1	205890321	205905368	rs6674855	rs1473537	AGGATAGCGACG	0.37	0.742	19.1	1.27e-05
	10	8	1	205901788	205914885	rs3811423	rs4077469	CGGAIAAAGA	0.374	0.746	18.9	1.35e-05
	13	11	1	205898828	205914885	rs11240595	rs4077469	CGACGGAIAAAGA	0.362	0.745	18.9	1.36e-05
	14	12	1	205896948	205914885	rs3811424	rs4077469	GCGACGGAIAAAGA	0.361	0.744	18.9	1.36e-05
	12	10	1	205891636	205907872	rs9438439	rs2036100	GGATAGCGACGG	0.357	0.743	18.9	1.37e-05
	11	8	1	205899708	205914885	rs7555185	rs4077469	ACGGAIAAAGA	0.373	0.746	18.9	1.38e-05
	19	16	1	230417999	230504875	chr1_230417999_C_T	rs2795050	GGAGAGGGGGAAAGGCGGC	0.0227	2.4	18.9	1.38e-05
	13	9	1	205890321	205907872	rs6674855	rs2036100	AGGATAGCGACGG	0.359	0.743	18.9	1.4e-05
	10	8	1	205891636	205901788	rs9438439	rs3811423	GGATAGCGAC	0.368	0.744	18.9	1.41e-05
	18	11	1	205893869	205914885	rs12036375	rs4077469	GATAGCGACGGAIAAAGA	0.354	0.742	18.9	1.41e-05
	4	5	1	205899708	205907872	rs7555185	rs2036100	ACGG	0.381	0.747	18.8	1.42e-05
	19	16	1	44844958	44970951	rs4660275	rs72688085	GGGAGAAGAGGGAGCAAAC	0.0115	4.3	18.8	1.42e-05
	17	25	1	110426252	110492809	rs2174309	rs7365459	GGAAGGGAGAAAGGGAA	0.0155	3.46	18.8	1.47e-05
	11	9	1	205893869	205907872	rs12036375	rs2036100	GATAGCGACGG	0.361	0.744	18.7	1.5e-05
	11	8	1	205891636	205905368	rs9438439	rs1473537	GGATAGCGACG	0.368	0.745	18.7	1.51e-05
	17	14	1	20301964	20425359	rs11677	rs34300542	GAACAAGGAGIGDACCD	0.0537	0.476	18.7	1.51e-05
	13	15	1	20301964	20407904	rs11677	chr1_20407904_AT_INDEL	GAACAAGGAGIGD	0.0588	0.492	18.7	1.55e-05
	3	4	1	205901788	205907872	rs3811423	rs2036100	CGG	0.381	0.748	18.6	1.6e-05
	13	13	1	161976234	162063023	chr1_161976234_A_G	rs1337062	AAAAAGGAAGGGA	0.0222	2.51	18.6	1.63e-05
	15	12	1	205896647	205914885	rs34803033	rs4077469	AGCGACGGAIAAAGA	0.361	0.746	18.6	1.63e-05
	9	7	1	205890321	205899595	rs6674855	rs7512462	AGGATAGCG	0.37	0.745	18.6	1.64e-05
	18	16	1	230417999	230495588	chr1_230417999_C_T	chr1_230495588_A_G	GGAGAGGGGGAAAGGCGG	0.0225	2.41	18.6	1.65e-05
	11	12	1	20316055	20407904	rs12021819	chr1_20407904_AT_INDEL	ACAAGGAGIGD	0.0601	0.501	18.5	1.67e-05
	14	34	1	239296747	239344447	chr1_239296747_C_T	rs12038672	GGGGGGGAGGAAAA	0.0257	2.47	18.5	1.71e-05

## Sheet: chr2
	NSNP	NHAP	CHR	BP1	BP2	SNP1	SNP2	HAPLOTYPE	F	OR	STAT	P
	12	26	2	202688907	202839768	rs11680161	rs12998820	GGAGGAAGAAGA	0.0247	3.45	25.9	3.64e-07
	7	23	2	241894333	241957677	rs4430951	rs4497870	AGGGGGA	0.036	2.23	22	2.74e-06
	8	25	2	241894333	241961346	rs4430951	rs7573476	AGGGGGAA	0.0297	2.35	21.8	2.98e-06
	17	15	2	11503455	11652795	rs7422435	rs9287731	GGGAGGAAAGGGAAGAC	0.072	1.82	21.8	3.09e-06
	16	17	2	11503455	11627410	rs7422435	rs7601812	GGGAGGAAAGGGAAGA	0.0746	1.8	21.4	3.82e-06
	18	24	2	5593978	5703784	chr2_5593978_A_G	rs10929661	GAGGGAGAAGGAAGAAGA	0.0196	3.4	21.3	3.86e-06
	17	25	2	226183385	226447735	rs6436549	rs3828256	AAAAAGGGADAAAAGCA	0.016	3.23	21.1	4.32e-06
	19	24	2	226154132	226396737	rs6743368	rs13392113	ACGGAAAAAGGGADAAAAG	0.0168	3.22	21.1	4.39e-06
	18	24	2	226154132	226380926	rs6743368	rs1157324	ACGGAAAAAGGGADAAAA	0.0168	3.22	21	4.5e-06
	6	16	2	241894333	241943575	rs4430951	rs4553820	AGGGGG	0.0651	1.87	20.7	5.33e-06
	13	22	2	226183385	226366322	rs6436549	rs16866626	AAAAAGGGADAAA	0.0245	2.79	20.7	5.33e-06
	18	14	2	11503455	11654588	rs7422435	rs13395155	GGGAGGAAAGGGAAGACA	0.0716	1.78	20.3	6.69e-06
	14	23	2	226183385	226380926	rs6436549	rs1157324	AAAAAGGGADAAAA	0.0164	3.32	20.2	6.87e-06
	19	22	2	42494273	42708267	rs6544527	rs6544550	GGAGGAAGAAGAGGGAGAA	0.0424	2.01	20.2	6.97e-06
	15	23	2	226183385	226396737	rs6436549	rs13392113	AAAAAGGGADAAAAG	0.0163	3.32	20.1	7.17e-06
	10	26	2	202703593	202838353	rs2110646	rs967693	GAGGAAGAAG	0.0354	2.45	20.1	7.38e-06
	18	15	2	240294969	240420675	rs2411843	rs1796449	CAAGAGGGGAAGGGAAGG	0.0145	3.53	20.1	7.51e-06
	14	17	2	11503455	11580569	rs7422435	rs13414905	GGGAGGAAAGGGAA	0.0986	1.66	20.1	7.54e-06
	20	24	2	226154132	226413483	rs6743368	rs7586576	ACGGAAAAAGGGADAAAAGC	0.0167	3.13	19.9	8.08e-06
	5	8	2	38376029	38387227	chr2_38376029_C_T	rs232574	AGGAC	0.0245	2.83	19.9	8.15e-06
	15	20	2	11503455	11617838	rs7422435	chr2_11617838_A_G	GGGAGGAAAGGGAAG	0.0878	1.7	19.6	9.32e-06
	12	28	2	42329329	42405743	rs7570219	rs10164865	AGGAAGCAGAAA	0.0565	1.98	19.6	9.6e-06
	5	8	2	205833521	205866960	chr2_205833521_A_G	rs11695066	GGACA	0.117	1.55	19.5	9.95e-06
	12	22	2	239890643	239935543	rs4851976	chr2_239935543_C_T	CAAAAAGAAGGA	0.0203	2.75	19.5	1.01e-05
	14	18	2	66567399	66724142	rs1519107	rs6722685	AGCCAGGAATCGAA	0.0149	3.96	19.5	1.02e-05
	20	21	2	102088370	102247207	rs4629180	rs2310116	AAAGAAGGGCAAAAGGGAAG	0.0354	2.08	19.4	1.05e-05
	18	23	2	230103371	230278731	rs6747101	rs6739440	AAAAAAGAGAAGAAGGAG	0.0129	4.27	19.4	1.06e-05
	13	29	2	42321553	42405743	chr2_42321553_A_G	rs10164865	GAGGAAGCAGAAA	0.0588	1.93	19.3	1.1e-05
	17	25	2	226154132	226366322	rs6743368	rs16866626	ACGGAAAAAGGGADAAA	0.0217	2.73	19.3	1.12e-05
	13	20	2	178800051	179037071	rs2695737	rs334126	CGAGAGAGAAAAG	0.0139	3.41	19.2	1.15e-05
	4	5	2	205833521	205864532	chr2_205833521_A_G	chr2_205864532_A_C	GGAC	0.119	1.54	19.1	1.21e-05
	12	17	2	108657625	108797152	rs7560566	rs855019	AAAGAGAGAAAG	0.0118	3.78	19.1	1.22e-05
	16	23	2	226183385	226413483	rs6436549	rs7586576	AAAAAGGGADAAAAGC	0.0164	3.19	19.1	1.23e-05
	3	4	2	188003118	188087887	rs17576323	rs11683016	ACG	0.244	0.704	19	1.3e-05
	4	4	2	187954958	188087887	kgp11385670	rs11683016	AACG	0.244	0.704	19	1.31e-05
	17	19	2	5593978	5693834	chr2_5593978_A_G	rs10495521	GAGGGAGAAGGAAGAAG	0.0195	3.13	18.9	1.37e-05
	9	17	2	65287896	65395946	rs2249105	rs11903118	AGACAAGAA	0.0768	0.482	18.9	1.38e-05
	18	22	2	226150336	226366322	rs935158	rs16866626	AACGGAAAAAGGGADAAA	0.034	2.23	18.8	1.43e-05
	13	18	2	11503455	11572815	rs7422435	rs11687681	GGGAGGAAAGGGA	0.0807	1.71	18.8	1.47e-05
	9	15	2	205833521	205894489	chr2_205833521_A_G	rs1397481	GGACAGAGG	0.0877	1.61	18.7	1.51e-05
	8	13	2	240385971	240420675	rs1872618	rs1796449	AGGGAAGG	0.092	1.6	18.7	1.55e-05
	10	16	2	65283174	65395946	rs2302647	rs11903118	GAGACAAGAA	0.0752	0.488	18.5	1.68e-05
	16	16	2	66567399	66743591	rs1519107	rs6721499	AGCCAGGAATCGAAGA	0.0111	5.12	18.5	1.71e-05
	19	23	2	225795103	226004087	rs17271567	rs1562675	GCGAGAAGGGAAGGAAGAA	0.0304	2.23	18.5	1.72e-05
	15	17	2	66567399	66726568	rs1519107	rs4547518	AGCCAGGAATCGAAG	0.0112	4.98	18.4	1.76e-05
	12	21	2	226183385	226359147	rs6436549	rs6747620	AAAAAGGGADAA	0.023	2.73	18.4	1.79e-05
	8	14	2	205833521	205889602	chr2_205833521_A_G	rs6741267	GGACAGAG	0.0851	1.62	18.3	1.84e-05
	18	21	2	226174087	226447735	rs6753175	rs3828256	GAAAAAGGGADAAAAGCA	0.0216	2.6	18.3	1.84e-05
	9	13	2	240366887	240420675	chr2_240366887_A_T	rs1796449	AAGGGAAGG	0.092	1.6	18.3	1.88e-05

## Sheet: chr3
	NSNP	NHAP	CHR	BP1	BP2	SNP1	SNP2	HAPLOTYPE	F	OR	STAT	P
	20	17	3	22983152	23157067	rs711704	rs3922415	AAAGAACGAGAGAGGGACAG	0.0528	1.91	20.4	6.42e-06
	20	19	3	72515841	72682319	rs3943699	rs4677201	GAAGAAAGGAGAGAAAAAGA	0.0143	3.61	19.9	8.2e-06
	20	23	3	42380328	42503620	rs1348247	chr3_42503620_A_G	AAGCAGGAAGGGCACAGAGG	0.0117	3.53	19.8	8.77e-06
	9	19	3	45779136	45830886	rs1468542	rs7644870	TAAAGAAAA	0.0864	1.66	19.7	9.29e-06
	15	27	3	194656826	194716087	rs6437437	chr3_194716087_A_C	GAGGGCCGAAGGGGC	0.0146	3.64	19.4	1.08e-05
	18	20	3	139785389	140011602	rs2350487	rs2061929	AAAGGAAACCAAGGAAAA	0.0124	4.56	19.2	1.16e-05
	18	24	3	42380328	42500125	rs1348247	rs588801	AAGCAGGAAGGGCACAGA	0.0117	3.49	19.1	1.25e-05
	19	24	3	42380328	42501338	rs1348247	rs396426	AAGCAGGAAGGGCACAGAG	0.0117	3.49	19.1	1.27e-05
	7	10	3	118162623	118193612	rs10511378	rs17676122	AAGACGA	0.0222	2.45	18.9	1.35e-05
	6	8	3	140407260	140459067	rs9876490	rs9861522	AACACG	0.138	1.48	18.8	1.49e-05
	8	19	3	45779136	45829995	rs1468542	chr3_45829995_A_G	TAAAGAAA	0.0858	1.64	18.7	1.51e-05
	12	28	3	74312218	74435355	rs516329	rs10865681	AGGCGGGGAAAG	0.0123	4.48	18.7	1.53e-05
	8	10	3	26716169	26802920	chr3_26716169_A_G	rs9872064	AAGGGAGA	0.0981	1.58	18.6	1.64e-05
	5	8	3	140407260	140458433	rs9876490	rs9856981	AACAC	0.138	1.48	18.5	1.66e-05
	6	8	3	140404389	140458433	rs4683376	rs9856981	AAACAC	0.138	1.48	18.5	1.66e-05
	11	8	3	140350567	140458433	rs1494524	rs9856981	AGGAGAAACAC	0.136	1.48	18.5	1.7e-05
	20	22	3	25550423	25636344	rs6767543	chr3_25636344_A_C	AGCAGGGGAGAGGGCAGAGA	0.0427	1.94	18.5	1.71e-05
	19	22	3	25550423	25632894	rs6767543	rs2164360	AGCAGGGGAGAGGGCAGAG	0.0427	1.94	18.5	1.72e-05
	12	8	3	140336271	140458433	rs6808213	rs9856981	GAGGAGAAACAC	0.136	1.48	18.5	1.73e-05
	16	28	3	194656826	194719238	rs6437437	rs7623698	GAGGGCCGAAGGGGCG	0.0146	3.4	18.4	1.75e-05
	9	8	3	140375145	140458433	rs837662	rs9856981	GAGAAACAC	0.136	1.48	18.4	1.78e-05
	10	8	3	140366948	140458433	rs698664	rs9856981	GGAGAAACAC	0.136	1.48	18.4	1.78e-05
	12	8	3	140350567	140459067	rs1494524	rs9861522	AGGAGAAACACG	0.136	1.48	18.4	1.84e-05
	13	8	3	140336271	140459067	rs6808213	rs9861522	GAGGAGAAACACG	0.136	1.47	18.3	1.87e-05
	18	22	3	25550423	25630531	rs6767543	rs7620852	AGCAGGGGAGAGGGCAGA	0.0428	1.93	18.3	1.88e-05
	2	4	3	140448219	140458433	rs869394	rs9856981	AC	0.142	1.47	18.3	1.89e-05
	11	8	3	140366948	140459067	rs698664	rs9861522	GGAGAAACACG	0.136	1.47	18.3	1.89e-05
	10	8	3	140375145	140459067	rs837662	rs9861522	GAGAAACACG	0.136	1.47	18.3	1.91e-05
	4	7	3	140408467	140458433	rs698677	rs9856981	ACAC	0.141	1.47	18.3	1.92e-05
	7	9	3	140399199	140458433	rs2047563	rs9856981	GAAACAC	0.129	1.48	18.3	1.92e-05
	8	8	3	140396022	140458433	rs7651388	rs9856981	AGAAACAC	0.128	1.48	18.2	1.95e-05
	7	8	3	140404389	140459067	rs4683376	rs9861522	AAACACG	0.137	1.47	18.2	1.98e-05
	11	17	3	30722218	30746868	rs9310940	rs6767233	AGGAAGGGGGA	0.0103	3.84	18.2	2.01e-05
	5	7	3	140408467	140459067	rs698677	rs9861522	ACACG	0.141	1.47	18.2	2.02e-05
	3	4	3	140448219	140459067	rs869394	rs9861522	ACG	0.142	1.47	18.1	2.06e-05
	8	9	3	140399199	140459067	rs2047563	rs9861522	GAAACACG	0.129	1.48	18.1	2.07e-05
	9	8	3	140396022	140459067	rs7651388	rs9861522	AGAAACACG	0.128	1.48	18.1	2.09e-05
	13	26	3	74312218	74444271	rs516329	rs12494066	AGGCGGGGAAAGA	0.0112	4.81	18	2.2e-05
	8	12	3	26704577	26768818	rs4266153	rs2129855	AGAAGGGA	0.0631	1.68	18	2.23e-05
	3	5	3	140408556	140458433	chr3_140408556_C_G	rs9856981	CAC	0.142	1.46	17.9	2.34e-05
	6	9	3	140408467	140466634	rs698677	rs4571221	ACACGG	0.138	1.47	17.8	2.42e-05
	19	20	3	13257512	13476507	rs6442359	rs6799613	AGGACGAAGGGAGGGAGGC	0.0113	3.57	17.8	2.44e-05
	9	11	3	26705637	26802920	rs7616728	rs9872064	GAAGGGAGA	0.0946	1.57	17.8	2.46e-05
	16	20	3	149083804	149182555	rs56071353	rs6794608	AAGAAAAAGAGTAAAA	0.0159	3.28	17.8	2.48e-05
	4	5	3	140408556	140459067	chr3_140408556_C_G	rs9861522	CACG	0.142	1.46	17.8	2.49e-05
	18	20	3	13257512	13462683	rs6442359	chr3_13462683_C_T	AGGACGAAGGGAGGGAGG	0.0114	3.56	17.7	2.54e-05
	16	18	3	23010390	23157067	rs711715	rs3922415	AACGAGAGAGGGACAG	0.0582	1.79	17.7	2.57e-05
	16	24	3	3687827	3759119	rs1873026	rs769781	GAGAAGAGACAGAACA	0.0231	2.39	17.7	2.61e-05
	17	20	3	13257512	13456803	rs6442359	rs9817742	AGGACGAAGGGAGGGAG	0.0114	3.54	17.7	2.65e-05

## Sheet: chr4
	NSNP	NHAP	CHR	BP1	BP2	SNP1	SNP2	HAPLOTYPE	F	OR	STAT	P
	7	14	4	76049479	76083820	rs11942566	chr4_76083820_A_G	AGGGAGA	0.0258	2.64	25.2	5.3e-07
	6	11	4	76049479	76082809	rs11942566	chr4_76082809_A_G	AGGGAG	0.0267	2.6	25.1	5.36e-07
	5	10	4	76049479	76081553	rs11942566	rs1391010	AGGGA	0.027	2.49	23.4	1.33e-06
	21	23	4	175562084	175659065	rs6849847	chr4_175659065_A_G	AAAAAGAAAGCGGCAGACTGG	0.117	0.57	23.3	1.36e-06
	14	16	4	175632405	175675480	rs1485945	rs2029570	GCGGCAGACTGGGA	0.143	0.596	23.3	1.4e-06
	14	16	4	175631986	175662891	chr4_175631986_A_G	rs6827308	AGCGGCAGACTGGG	0.143	0.605	22.7	1.93e-06
	20	19	4	175562084	175658175	rs6849847	rs4695959	AAAAAGAAAGCGGCAGACTG	0.117	0.576	22.5	2.08e-06
	12	11	4	175631986	175658175	chr4_175631986_A_G	rs4695959	AGCGGCAGACTG	0.147	0.612	22.3	2.35e-06
	13	15	4	175632405	175662891	rs1485945	rs6827308	GCGGCAGACTGGG	0.143	0.601	22.2	2.45e-06
	12	16	4	82401332	82475476	rs10015146	chr4_82475476_C_T	AAGAAGAGCAGA	0.0118	3.55	22.1	2.6e-06
	13	15	4	175631986	175659065	chr4_175631986_A_G	chr4_175659065_A_G	AGCGGCAGACTGG	0.147	0.613	22	2.67e-06
	9	7	4	141234930	141372158	rs13128278	rs1897280	CCAGAAAAA	0.0339	2.19	21.9	2.81e-06
	22	21	4	175632405	175694957	rs1485945	chr4_175694957_C_G	GCGGCAGACTGGGAIAGGGGDG	0.143	0.607	21.7	3.22e-06
	12	15	4	175632405	175659065	rs1485945	chr4_175659065_A_G	GCGGCAGACTGG	0.144	0.605	21.7	3.25e-06
	14	29	4	183942308	184215675	rs7660903	rs955748	AAGACAAAGAGGGG	0.0107	5.3	21.7	3.27e-06
	20	23	4	175565245	175659065	rs4235212	chr4_175659065_A_G	AAAAGAAAGCGGCAGACTGG	0.114	0.575	21.6	3.29e-06
	15	19	4	82417143	82493067	rs11939325	rs10033652	AGAAGAGCAGAAAAA	0.0115	3.86	21.6	3.3e-06
	11	10	4	175632405	175658175	rs1485945	rs4695959	GCGGCAGACTG	0.144	0.606	21.6	3.34e-06
	15	27	4	183938119	184215675	chr4_183938119_C_T	rs955748	AAAGACAAAGAGGGG	0.0122	4.47	21.6	3.37e-06
	18	21	4	175632405	175688141	rs1485945	rs12651268	GCGGCAGACTGGGAIAGG	0.143	0.61	21.4	3.68e-06
	13	22	4	82401332	82482584	rs10015146	rs9307785	AAGAAGAGCAGAA	0.0103	3.98	21.4	3.72e-06
	10	24	4	63992411	64174876	rs2171748	rs17671382	GCAAAACGAA	0.0325	2.71	21.3	3.83e-06
	8	7	4	141234930	141364288	rs13128278	rs17005918	CCAGAAAA	0.0341	2.16	21.3	3.85e-06
	20	21	4	175632405	175692777	rs1485945	rs35852494	GCGGCAGACTGGGAIAGGGG	0.143	0.61	21.3	3.95e-06
	21	21	4	175632405	175694619	rs1485945	chr4_175694619_AAAC_INDEL	GCGGCAGACTGGGAIAGGGGD	0.143	0.61	21.3	3.96e-06
	22	17	4	154605745	154787090	rs7696323	rs1378933	AGCAAGGAGACACAGAGAGGGA	0.0174	3.02	21.3	3.97e-06
	19	21	4	175632405	175692458	rs1485945	chr4_175692458_A_G	GCGGCAGACTGGGAIAGGG	0.143	0.61	21.2	4.05e-06
	19	21	4	175565245	175658175	rs4235212	rs4695959	AAAAGAAAGCGGCAGACTG	0.114	0.579	21.2	4.16e-06
	15	16	4	175632405	175681589	rs1485945	chr4_175681589_AAGT_INDEL	GCGGCAGACTGGGAI	0.146	0.616	21.1	4.28e-06
	8	16	4	40625135	40677462	rs13148961	rs6836769	AGAGAACA	0.0247	2.4	21.1	4.31e-06
	10	9	4	141227577	141372158	rs1877410	rs1897280	GCCAGAAAAA	0.0334	2.16	21	4.52e-06
	11	12	4	82417143	82475476	rs11939325	chr4_82475476_C_T	AGAAGAGCAGA	0.0131	3.24	21	4.52e-06
	9	9	4	141227577	141364288	rs1877410	rs17005918	GCCAGAAAA	0.0335	2.16	21	4.58e-06
	22	23	4	175565245	175675480	rs4235212	rs2029570	AAAAGAAAGCGGCAGACTGGGA	0.118	0.586	21	4.64e-06
	10	13	4	175649941	175681589	rs10000456	chr4_175681589_AAGT_INDEL	AGACTGGGAI	0.151	0.622	21	4.7e-06
	9	13	4	175649941	175675480	rs10000456	rs2029570	AGACTGGGA	0.151	0.622	20.9	4.76e-06
	7	8	4	141234930	141343133	rs13128278	rs10012138	CCAGAAA	0.0345	2.15	20.8	5.23e-06
	15	17	4	175631986	175675480	chr4_175631986_A_G	rs2029570	AGCGGCAGACTGGGA	0.138	0.616	20.6	5.57e-06
	16	17	4	175631986	175681589	chr4_175631986_A_G	chr4_175681589_AAGT_INDEL	AGCGGCAGACTGGGAI	0.138	0.617	20.6	5.65e-06
	16	16	4	175632405	175686589	rs1485945	rs2029569	GCGGCAGACTGGGAIA	0.146	0.621	20.5	5.9e-06
	14	20	4	82417143	82492363	rs11939325	rs10033009	AGAAGAGCAGAAAA	0.0116	3.69	20.5	5.97e-06
	11	13	4	175649941	175686589	rs10000456	rs2029569	AGACTGGGAIA	0.145	0.618	20.5	5.98e-06
	18	16	4	82417143	82519643	rs11939325	rs6535261	AGAAGAGCAGAAAAAAAG	0.0111	3.72	20.4	6.24e-06
	14	25	4	82401332	82484170	rs10015146	rs10022264	AAGAAGAGCAGAAA	0.01	3.83	20.2	7.02e-06
	21	22	4	175565245	175662891	rs4235212	rs6827308	AAAAGAAAGCGGCAGACTGGG	0.118	0.592	20.1	7.21e-06
	6	8	4	141234930	141319793	rs13128278	rs2175562	CCAGAA	0.0347	2.12	20.1	7.27e-06
	14	29	4	63250043	63345570	rs11131367	chr4_63345570_C_T	GCCTGAGAGAAGGG	0.0249	2.46	20.1	7.37e-06
	6	16	4	174772568	174824576	rs6813541	rs10033133	AGGACG	0.117	0.581	20	7.9e-06
	12	17	4	175649941	175687091	rs10000456	chr4_175687091_C_T	AGACTGGGAIAG	0.145	0.624	19.8	8.43e-06

## Sheet: chr5
	NSNP	NHAP	CHR	BP1	BP2	SNP1	SNP2	HAPLOTYPE	F	OR	STAT	P
	13	23	5	67529191	67553636	rs6881033	rs10063119	GGGGAGGAAGGGA	0.0175	3.38	23.8	1.05e-06
	12	25	5	67529191	67548442	rs6881033	rs706716	GGGGAGGAAGGG	0.0177	3.34	23.5	1.25e-06
	11	24	5	67529191	67547326	rs6881033	rs173703	GGGGAGGAAGG	0.0185	3.28	23.3	1.41e-06
	10	24	5	67529191	67546406	rs6881033	rs1823023	GGGGAGGAAG	0.0189	3.14	22	2.71e-06
	15	18	5	79406226	79497156	chr5_79406226_C_G	rs10055033	CGAGGAGAGAAGAAA	0.0105	4.47	20.6	5.55e-06
	19	18	5	165769258	165901316	rs1527818	rs10516014	AAGAAGGGAAGAGAGTAGA	0.0101	4.39	19.4	1.06e-05
	21	24	5	8295533	8462441	rs10056042	chr5_8462441_A_G	GGAGCAAGACGAGGGCAGGAA	0.0186	2.91	19.1	1.23e-05
	18	22	5	8303435	8459533	rs6555540	chr5_8459533_G_T	AGCAAGACGAGGGCAGGA	0.0201	2.86	19	1.32e-05
	17	24	5	8323964	8462441	rs4302555	chr5_8462441_A_G	CAAGACGAGGGCAGGAA	0.0162	3.26	18.9	1.38e-05
	19	20	5	103119367	103252374	rs623961	rs808042	GCAAAGGCGAGGGACAAAG	0.0217	2.87	18.8	1.46e-05
	17	20	5	103137705	103253764	rs557434	rs7736954	AGGCGAGGGACAAAGAG	0.0222	2.86	18.8	1.49e-05
	15	21	5	8323964	8456731	rs4302555	rs16880638	CAAGACGAGGGCAGG	0.0164	3.18	18.7	1.57e-05
	21	21	5	103119367	103253764	rs623961	rs7736954	GCAAAGGCGAGGGACAAAGAG	0.0222	2.78	18.7	1.57e-05
	20	17	5	165769258	165904364	rs1527818	rs1405911	AAGAAGGGAAGAGAGTAGAG	0.0104	4.12	18.6	1.59e-05
	20	20	5	103119367	103252652	rs623961	chr5_103252652_G_T	GCAAAGGCGAGGGACAAAGA	0.0221	2.79	18.6	1.63e-05
	16	20	5	103137705	103252652	rs557434	chr5_103252652_G_T	AGGCGAGGGACAAAGA	0.0218	2.88	18.5	1.72e-05
	16	23	5	8323964	8459533	rs4302555	chr5_8459533_G_T	CAAGACGAGGGCAGGA	0.0164	3.17	18.5	1.74e-05
	2	4	5	165900741	165901316	chr5_165900741_C_T	rs10516014	GA	0.0688	1.74	18.4	1.83e-05
	15	21	5	8325989	8459533	chr5_8325989_A_G	chr5_8459533_G_T	AAGACGAGGGCAGGA	0.0174	3.02	18.4	1.83e-05
	17	20	5	8303435	8456731	rs6555540	rs16880638	AGCAAGACGAGGGCAGG	0.0202	2.8	18.3	1.84e-05
	11	18	5	173141268	173168142	rs8180392	rs4868319	GAGCGGGGAAG	0.0112	3.67	18.3	1.86e-05
	19	23	5	119496432	119659058	chr5_119496432_C_G	rs6867625	CGAGAAAAAGAGCAGAAAG	0.0141	3.21	18.3	1.86e-05
	15	20	5	103143532	103253764	rs1422095	rs7736954	GCGAGGGACAAAGAG	0.0315	2.34	18.3	1.88e-05
	14	20	5	8325989	8456731	chr5_8325989_A_G	rs16880638	AAGACGAGGGCAGG	0.0174	3.02	18.2	1.94e-05
	8	19	5	165847422	165904364	rs17066876	rs1405911	GAGTAGAG	0.0194	2.66	18.2	1.97e-05
	19	23	5	8302197	8459533	rs11134307	chr5_8459533_G_T	GAGCAAGACGAGGGCAGGA	0.0176	2.96	18.1	2.06e-05
	18	23	5	8302197	8456731	rs11134307	rs16880638	GAGCAAGACGAGGGCAGG	0.0175	2.95	18.1	2.11e-05
	16	19	5	8319421	8456731	rs2129949	rs16880638	GCAAGACGAGGGCAGG	0.0166	2.96	18.1	2.14e-05
	10	16	5	8349231	8451757	rs2964129	rs6860832	ACGAGGGCAG	0.0453	2.02	18	2.18e-05
	17	19	5	8325989	8467900	chr5_8325989_A_G	rs341893	AAGACGAGGGCAGGAAC	0.0171	3.02	18	2.18e-05
	19	21	5	103137705	103262610	rs557434	chr5_103262610_C_T	AGGCGAGGGACAAAGAGGG	0.022	2.78	18	2.23e-05
	19	19	5	65503947	65655412	rs253211	rs2997125	AGGAGAAAAGAAAAAAGAG	0.0193	2.97	17.9	2.29e-05
	17	18	5	34878150	35034634	rs2892623	rs16899974	AAIAGAGAAGAGAAAGC	0.0234	2.47	17.9	2.3e-05
	18	19	5	103137705	103258936	rs557434	rs246373	AGGCGAGGGACAAAGAGG	0.0221	2.77	17.9	2.31e-05
	3	5	5	165886820	165901316	rs1799594	rs10516014	AGA	0.0604	1.79	17.9	2.32e-05
	14	21	5	103143532	103252652	rs1422095	chr5_103252652_G_T	GCGAGGGACAAAGA	0.0313	2.33	17.8	2.45e-05
	15	22	5	13964588	14046788	rs11133773	rs769715	AAGGAAAAGGGGGAA	0.016	2.94	17.8	2.5e-05
	16	22	5	13964588	14046910	rs11133773	rs769714	AAGGAAAAGGGGGAAA	0.016	2.94	17.8	2.5e-05
	19	23	5	8303435	8462441	rs6555540	chr5_8462441_A_G	AGCAAGACGAGGGCAGGAA	0.0201	2.75	17.8	2.52e-05
	17	21	5	8319421	8459533	rs2129949	chr5_8459533_G_T	GCAAGACGAGGGCAGGA	0.0167	2.91	17.7	2.53e-05
	3	6	5	124615537	124622536	rs1562125	rs7722013	CGG	0.0237	2.62	17.7	2.57e-05
	14	20	5	8328783	8459533	rs925203	chr5_8459533_G_T	AGACGAGGGCAGGA	0.0219	2.57	17.7	2.59e-05
	13	16	5	7995509	8062748	rs6866169	rs6860289	AGCGGCGGACGGG	0.0153	2.73	17.6	2.72e-05
	11	24	5	67529191	67547326	rs6881033	rs173703	GGGGTGGAAAA	0.0165	2.98	17.5	2.86e-05
	13	25	5	79411443	79495456	rs10474010	rs6876176	GAGGAGAGAAGAA	0.0173	2.93	17.4	3.05e-05
	17	19	5	4665670	4853391	rs4370242	rs860987	GAGGAACAAGAGGCCCA	0.0173	2.94	17.3	3.19e-05
	12	15	5	7995509	8062672	rs6866169	rs6886541	AGCGGCGGACGG	0.0148	2.79	17.3	3.2e-05
	18	19	5	7970898	8067973	rs7719216	rs11744506	GAGGAGCGGCGGACGGGC	0.0113	3.36	17.3	3.2e-05
	19	21	5	8295533	8456731	rs10056042	rs16880638	GGAGCAAGACGAGGGCAGG	0.019	2.73	17.3	3.2e-05

## Sheet: chr6
	NSNP	NHAP	CHR	BP1	BP2	SNP1	SNP2	HAPLOTYPE	F	OR	STAT	P
	20	18	6	158732602	158973475	rs3812099	rs2362575	GCGGAAGAGAAGGAGGAGAG	0.0444	2.03	24.1	8.93e-07
	13	27	6	45705079	45793972	rs10948250	rs9395125	AAAGAGAACGAAG	0.02	3.17	23.8	1.09e-06
	14	28	6	45705079	45795743	rs10948250	chr6_45795743_A_G	AAAGAGAACGAAGG	0.0201	3.15	23.8	1.09e-06
	19	19	6	158651395	158957104	rs6929952	rs9456318	AGGGCGGAAGAGAAGGAGA	0.0328	2.28	22.9	1.7e-06
	15	27	6	45705079	45799585	rs10948250	rs7770578	AAAGAGAACGAAGGG	0.02	3	22.3	2.31e-06
	18	29	6	169519052	169621136	rs2093524	rs10945405	CAGAAAGGGGGGCAGAAG	0.0134	4.02	22.3	2.31e-06
	17	29	6	169519052	169616423	rs2093524	rs1132782	CAGAAAGGGGGGCAGAA	0.0132	4.02	22.3	2.35e-06
	21	19	6	158651395	158967384	rs6929952	rs2083587	AGGGCGGAAGAGAAGGAGGAG	0.028	2.23	22	2.74e-06
	15	21	6	36203710	36231387	rs9462164	rs9380563	GGGAGGGAGGCAAAA	0.061	0.418	21.5	3.55e-06
	17	22	6	36203710	36234259	rs9462164	chr6_36234259_A_G	GGGAGGGAGGCAAAAAG	0.0608	0.418	21.4	3.7e-06
	19	30	6	169519052	169624722	rs2093524	rs12174547	CAGAAAGGGGGGCAGAAGA	0.0132	3.95	21.3	3.9e-06
	16	26	6	45705079	45808151	rs10948250	rs80251274	AAAGAGAACGAAGGGG	0.02	2.9	21.3	4e-06
	15	23	6	169546063	169621136	rs9689078	rs10945405	AAAGGGGGGCAGAAG	0.0183	3.45	21.3	4.01e-06
	14	23	6	169546063	169616423	rs9689078	rs1132782	AAAGGGGGGCAGAA	0.0183	3.44	21.2	4.04e-06
	14	27	6	45702779	45793972	rs321320	rs9395125	AAAAGAGAACGAAG	0.0195	2.92	21.2	4.13e-06
	16	24	6	169546063	169624722	rs9689078	rs12174547	AAAGGGGGGCAGAAGA	0.0181	3.45	21.1	4.4e-06
	14	20	6	36203710	36230664	rs9462164	rs6903663	GGGAGGGAGGCAAA	0.0609	0.421	21.1	4.43e-06
	18	17	6	158651395	158941011	rs6929952	rs1866896	AGGGCGGAAGAGAAGGAG	0.0439	1.93	21	4.53e-06
	6	10	6	133702841	133741558	chr6_133702841_A_T	rs212787	TAAGAA	0.0195	3.29	21	4.54e-06
	19	19	6	158732602	158969177	rs3812099	rs10447366	GCGGAAGAGAAGGAGGAGA	0.0478	1.89	20.8	5.2e-06
	16	22	6	36203710	36234176	rs9462164	rs11753002	GGGAGGGAGGCAAAAA	0.0609	0.427	20.7	5.29e-06
	12	21	6	36214491	36234259	rs12197499	chr6_36234259_A_G	GGAGGCAAAAAG	0.0645	0.46	20.6	5.78e-06
	9	19	6	36214491	36230664	rs12197499	rs6903663	GGAGGCAAA	0.0645	0.469	19.9	8.23e-06
	11	21	6	36214491	36234176	rs12197499	rs11753002	GGAGGCAAAAA	0.0646	0.471	19.7	9.25e-06
	18	19	6	158732602	158967384	rs3812099	rs2083587	GCGGAAGAGAAGGAGGAG	0.054	1.77	19.5	1e-05
	15	15	6	158732602	158941011	rs3812099	rs1866896	GCGGAAGAGAAGGAG	0.0682	1.69	19.5	1.02e-05
	10	20	6	36214491	36231387	rs12197499	rs9380563	GGAGGCAAAA	0.0646	0.474	19.3	1.1e-05
	5	8	6	133711721	133741558	rs7760570	rs212787	AAGAA	0.0199	3.32	18.6	1.61e-05
	20	18	6	82765836	82974089	rs34341363	rs12664788	AAAGGAAGGAGCGGAGGGAC	0.021	2.79	18.4	1.84e-05
	16	16	6	158651395	158935657	rs6929952	rs6933247	AGGGCGGAAGAGAAGG	0.0449	1.85	18.3	1.85e-05
	17	20	6	158732819	158967384	rs9456285	rs2083587	CGGAAGAGAAGGAGGAG	0.0412	1.85	18.3	1.92e-05
	21	18	6	82765836	82979007	rs34341363	chr6_82979007_A_G	AAAGGAAGGAGCGGAGGGACG	0.021	2.78	18.3	1.92e-05
	16	21	6	112608146	112648161	rs6935727	rs7341248	AAAACCGAAGGAGCGG	0.0641	1.65	18.2	2.02e-05
	13	23	6	137930302	137984935	rs6917072	rs498549	GGGAGAGACAGGA	0.0164	3	18.2	2.03e-05
	17	17	6	158651395	158935739	rs6929952	rs6916832	AGGGCGGAAGAGAAGGA	0.0446	1.84	18.1	2.05e-05
	12	23	6	137930302	137981584	rs6917072	chr6_137981584_C_T	GGGAGAGACAGG	0.0164	3	18.1	2.07e-05
	15	27	6	45702779	45795743	rs321320	chr6_45795743_A_G	AAAAGAGAACGAAGG	0.0202	2.63	18.1	2.08e-05
	14	24	6	137930302	138006504	rs6917072	rs6920220	GGGAGAGACAGGAG	0.0163	2.98	18.1	2.09e-05
	16	23	6	36206082	36234259	rs13196184	chr6_36234259_A_G	GGAGGGAGGCAAAAAG	0.0536	0.433	18.1	2.1e-05
	14	17	6	158732819	158941011	rs9456285	rs1866896	CGGAAGAGAAGGAG	0.0626	1.69	18	2.17e-05
	21	20	6	10947182	11121710	rs2788872	rs4711180	AAAACCGAAAACAGGAGAAAA	0.0523	1.85	18	2.25e-05
	11	18	6	148588469	148637034	rs9497985	chr6_148637034_C_T	GACAGAACCAG	0.0149	3.46	18	2.27e-05
	14	23	6	36206082	36231387	rs13196184	rs9380563	GGAGGGAGGCAAAA	0.0536	0.436	17.9	2.39e-05
	7	21	6	23198104	23201234	rs9393377	rs7771103	AGAGAAC	0.0556	1.78	17.8	2.46e-05
	21	17	6	143937943	144053496	rs12193494	rs9386046	AACGGAACAAAGAGGGGCAAG	0.0106	5.32	17.8	2.5e-05
	17	18	6	112606215	112648161	rs6923632	rs7341248	AAAAACCGAAGGAGCGG	0.057	1.68	17.7	2.54e-05
	13	22	6	36206082	36230664	rs13196184	rs6903663	GGAGGGAGGCAAA	0.0547	0.443	17.7	2.56e-05
	20	17	6	141764919	142038365	rs12212395	rs6913816	AAAAAGAAAGGAAAAAGAAA	0.0799	1.61	17.7	2.58e-05
	20	22	6	125107056	125319983	rs2786910	rs9491274	AGAAGGACAGGGCGAAAGAG	0.0154	3.06	17.6	2.68e-05

## Sheet: chr7
	NSNP	NHAP	CHR	BP1	BP2	SNP1	SNP2	HAPLOTYPE	F	OR	STAT	P
	22	24	7	146559474	146767404	rs4367451	rs740809	GAGAAAAAGCAAGACAACCAAA	0.0105	5.41	26.2	3.08e-07
	18	25	7	146553618	146728252	rs9648688	chr7_146728252_A_G	AGAGAAAAAGCAAGACAA	0.0148	3.79	24.5	7.55e-07
	16	24	7	146553618	146707835	rs9648688	rs4598172	AGAGAAAAAGCAAGAC	0.0164	3.62	24	9.62e-07
	20	22	7	146553618	146750254	rs9648688	rs6980283	AGAGAAAAAGCAAGACAACC	0.0145	3.74	23.9	9.89e-07
	16	24	7	146569874	146728252	rs4537227	chr7_146728252_A_G	AGAAAAAGCAAGACAA	0.0138	4.07	23.9	1.03e-06
	10	24	7	36210485	36252293	rs6973373	rs17170531	GGAAAGAAAG	0.0162	4.02	23	1.62e-06
	21	24	7	146464965	146725689	rs10952661	chr7_146725689_A_G	GAGGAGAGAAAAAGCAAGACA	0.0102	5.65	23	1.65e-06
	17	24	7	146553618	146725689	rs9648688	chr7_146725689_A_G	AGAGAAAAAGCAAGACA	0.0166	3.43	22.9	1.68e-06
	19	25	7	146553618	146731727	rs9648688	rs2098114	AGAGAAAAAGCAAGACAAC	0.0147	3.59	22.9	1.72e-06
	16	22	7	146559474	146725689	rs4367451	chr7_146725689_A_G	GAGAAAAAGCAAGACA	0.0139	4.12	22.8	1.83e-06
	13	23	7	37298800	37382520	rs2717968	rs17259252	GGGAGGCGACGAG	0.0152	3.84	22.7	1.9e-06
	9	18	7	36211110	36252293	chr7_36211110_A_G	rs17170531	GAAAGAAAG	0.0162	3.98	22.6	2.03e-06
	15	22	7	146569874	146725689	rs4537227	chr7_146725689_A_G	AGAAAAAGCAAGACA	0.0143	3.84	22.4	2.24e-06
	17	25	7	146559474	146728252	rs4367451	chr7_146728252_A_G	GAGAAAAAGCAAGACAA	0.0133	4.07	22.3	2.29e-06
	17	22	7	146569874	146731727	rs4537227	rs2098114	AGAAAAAGCAAGACAAC	0.0136	3.83	22.3	2.38e-06
	18	22	7	146569874	146750254	rs4537227	rs6980283	AGAAAAAGCAAGACAACC	0.0137	3.77	21.9	2.94e-06
	19	23	7	146550239	146728252	rs7780475	chr7_146728252_A_G	GAGAGAAAAAGCAAGACAA	0.0174	3.16	21.8	3e-06
	19	27	7	146559474	146750254	rs4367451	rs6980283	GAGAAAAAGCAAGACAACC	0.013	4.02	21.6	3.31e-06
	21	20	7	146559474	146759484	rs4367451	rs6973868	GAGAAAAAGCAAGACAACCAA	0.0128	3.66	21.6	3.33e-06
	20	25	7	146559474	146751635	rs4367451	rs10266239	GAGAAAAAGCAAGACAACCA	0.0126	3.67	21.4	3.76e-06
	2	4	7	103119863	103130403	rs3823992	rs736707	GG	0.0323	2.72	21.3	3.86e-06
	12	25	7	36196971	36252293	rs12154575	rs17170531	CAGGAAAGAAAG	0.0153	3.61	21.2	4.1e-06
	18	25	7	146559474	146731727	rs4367451	rs2098114	GAGAAAAAGCAAGACAAC	0.013	3.95	21.2	4.1e-06
	20	16	7	146569874	146759484	rs4537227	rs6973868	AGAAAAAGCAAGACAACCAA	0.0119	3.81	21.1	4.28e-06
	19	18	7	146569874	146751635	rs4537227	rs10266239	AGAAAAAGCAAGACAACCA	0.0119	3.83	21.1	4.4e-06
	15	26	7	146559474	146707835	rs4367451	rs4598172	GAGAAAAAGCAAGAC	0.0134	4.12	21	4.48e-06
	17	21	7	37298800	37397262	rs2717968	rs13247953	GGGAGGCGACGAGGGAG	0.0147	3.72	20.9	4.88e-06
	14	24	7	37298800	37388813	rs2717968	rs17259544	GGGAGGCGACGAGG	0.015	3.71	20.8	5e-06
	21	19	7	146550239	146750254	rs7780475	rs6980283	GAGAGAAAAAGCAAGACAACC	0.0171	3.09	20.8	5.14e-06
	18	19	7	37298800	37411377	rs2717968	chr7_37411377_G_T	GGGAGGCGACGAGGGAGA	0.0146	3.67	20.6	5.62e-06
	3	7	7	103114096	103130403	rs3808050	rs736707	GGG	0.0213	3.34	20.6	5.75e-06
	23	21	7	37823995	37962897	rs17171163	rs6968251	GGGAAACGAAAGGAAAAGGGAGA	0.0197	2.69	20.4	6.24e-06
	20	22	7	146550239	146731727	rs7780475	rs2098114	GAGAGAAAAAGCAAGACAAC	0.0175	3.03	20.4	6.36e-06
	14	21	7	146569874	146707835	rs4537227	rs4598172	AGAAAAAGCAAGAC	0.0134	3.93	20.3	6.49e-06
	9	20	7	36210485	36244583	rs6973373	rs6960355	GGAAAGAAA	0.0164	3.84	20.2	6.85e-06
	17	25	7	122282620	122542645	chr7_122282620_A_C	rs2428769	ACAAAGACAACCGGAAA	0.0125	4.14	20.2	6.95e-06
	3	4	7	19532084	19546855	rs7787541	rs10233551	GGA	0.527	0.75	20.1	7.29e-06
	4	4	7	19498089	19546855	rs7792289	rs10233551	GGGA	0.526	0.75	20.1	7.44e-06
	10	22	7	37326091	37382520	rs2392487	rs17259252	AGGCGACGAG	0.0397	2.27	20.1	7.47e-06
	11	24	7	36198547	36252293	rs2700908	rs17170531	AGGAAAGAAAG	0.0164	3.51	20	7.7e-06
	19	20	7	37298800	37412056	rs2717968	rs4723645	GGGAGGCGACGAGGGAGAA	0.0142	3.61	20	7.84e-06
	20	23	7	37823995	37951097	rs17171163	rs1450857	GGGAAACGAAAGGAAAAGGG	0.0206	2.6	19.9	8.31e-06
	18	26	7	146550239	146725689	rs7780475	chr7_146725689_A_G	GAGAGAAAAAGCAAGACA	0.0191	2.91	19.8	8.38e-06
	2	3	7	67708317	67715094	rs3113123	rs4718727	AA	0.355	1.35	19.7	8.89e-06
	12	23	7	135017035	135051254	rs4732119	rs12670901	AGGAGAAAGAAG	0.0149	3.11	19.7	8.94e-06
	22	24	7	37823995	37958289	rs17171163	rs1376264	GGGAAACGAAAGGAAAAGGGAG	0.0207	2.58	19.6	9.32e-06
	1	2	7	67708317	67708317	rs3113123	rs3113123	A	0.355	1.35	19.6	9.59e-06
	1	2	7	67708317	67708317	rs3113123	rs3113123	G	0.645	0.743	19.6	9.59e-06
	2	3	7	19546855	19547138	rs10233551	rs10234065	AC	0.525	0.753	19.5	9.9e-06

## Sheet: chr8
	NSNP	NHAP	CHR	BP1	BP2	SNP1	SNP2	HAPLOTYPE	F	OR	STAT	P
	24	5	8	5430697	5505188	chr8_5430697_C_T	rs10104833	AGACGAGAGAGCAACAGAGATGGC	0.0166	3.3	22.8	1.84e-06
	12	21	8	5438130	5478843	rs1468387	rs17074308	CGAGAGAGCAAC	0.0607	1.88	22.4	2.24e-06
	11	19	8	5438130	5477083	rs1468387	rs2733032	CGAGAGAGCAA	0.0609	1.87	21.7	3.14e-06
	11	15	8	131997225	132114762	rs7840509	chr8_132114762_G_T	ACGGGGAAACA	0.0223	2.59	21.2	4.11e-06
	7	18	8	81954377	82017932	rs6989890	rs4500045	AAGGGAA	0.128	1.55	20.8	5.08e-06
	4	7	8	22418441	22442661	rs2449344	rs2294047	GGGA	0.28	1.42	20.8	5.16e-06
	10	15	8	132005210	132114762	rs6988204	chr8_132114762_G_T	CGGGGAAACA	0.0207	2.58	20.6	5.58e-06
	23	9	8	5430697	5503113	chr8_5430697_C_T	rs2732962	AGACGAGAGAGCAACAGAGATGG	0.0213	2.74	20.5	6.11e-06
	13	21	8	5438130	5485006	rs1468387	rs9314572	CGAGAGAGCAACA	0.0605	1.82	20.4	6.43e-06
	13	18	8	5498446	5533663	rs11136911	rs2527165	AACGACAAAGAGG	0.0953	0.555	20.2	6.83e-06
	2	4	8	82011187	82017932	rs4237093	rs4500045	AA	0.237	1.42	20.2	6.92e-06
	22	15	8	135697951	135870334	rs7829427	rs1000394	GAAAGGGCGAAGGAGAGCAGAA	0.0252	2.62	20.2	7.06e-06
	7	11	8	132032301	132114762	rs2026756	chr8_132114762_G_T	GGAAACA	0.0222	2.53	20.1	7.52e-06
	9	12	8	132022101	132114762	rs1028945	chr8_132114762_G_T	GGGGAAACA	0.022	2.52	20	7.77e-06
	12	12	8	128410090	128415044	rs16902104	c8_pos128415044	GACAAAACAGGA	0.368	0.727	19.9	8.03e-06
	14	21	8	5438130	5491128	rs1468387	rs2733081	CGAGAGAGCAACAG	0.0603	1.81	19.9	8.33e-06
	8	13	8	132022957	132114762	rs1023095	chr8_132114762_G_T	GGGAAACA	0.0221	2.53	19.8	8.45e-06
	12	18	8	5498446	5533605	rs11136911	rs10503326	AACGACAAAGAG	0.095	0.56	19.7	9.05e-06
	13	12	8	128410090	128417504	rs16902104	rs10505474	GACAAAACAGGAG	0.368	0.728	19.7	9.08e-06
	3	4	8	128414585	128415044	rs67219047	c8_pos128415044	GGA	0.572	0.748	19.7	9.18e-06
	12	18	8	131991209	132114762	rs12545028	chr8_132114762_G_T	CACGGGGAAACA	0.0125	3.26	19.6	9.37e-06
	16	12	8	128410090	128420558	rs16902104	rs13248944	GACAAAACAGGAGGAA	0.368	0.729	19.6	9.54e-06
	10	19	8	5438130	5474720	rs1468387	rs2725668	CGAGAGAGCA	0.0634	1.78	19.6	9.71e-06
	14	12	8	128410090	128417936	rs16902104	rs10505473	GACAAAACAGGAGG	0.368	0.73	19.5	1.02e-05
	4	8	8	91366482	91411745	rs16904410	rs4403455	CCGA	0.0307	2.23	19.4	1.05e-05
	15	12	8	128410090	128420117	rs16902104	rs2060776	GACAAAACAGGAGGA	0.368	0.73	19.4	1.05e-05
	18	23	8	128396316	128408061	rs6986543	rs58809953	CAGAIGGGAAAAGAAAGG	0.0266	2.52	19.4	1.05e-05
	8	20	8	81940988	82017932	chr8_81940988_A_C	rs4500045	CAAGGGAA	0.124	1.53	19.4	1.06e-05
	7	11	8	91334498	91411745	chr8_91334498_G_T	rs4403455	AAGCCGA	0.0302	2.24	19.4	1.09e-05
	14	25	8	1150582	1194934	rs2044925	rs73168459	GAAGAAAAGAAGCA	0.0107	4.25	19.3	1.13e-05
	2	4	8	128414892	128415044	rs7013278	c8_pos128415044	GA	0.573	0.75	19.2	1.16e-05
	17	12	8	128410090	128420712	rs16902104	rs6983549	GACAAAACAGGAGGAAA	0.368	0.731	19.2	1.16e-05
	15	28	8	1150582	1198735	rs2044925	chr8_1198735_A_G	GAAGAAAAGAAGCAG	0.0106	4.25	19.2	1.18e-05
	7	5	8	128414892	128420712	rs7013278	rs6983549	GAGGAAA	0.507	0.748	19.1	1.21e-05
	20	6	8	128414892	128423728	rs7013278	rs7822052	GAGGAAAAGACGGCGAAGGA	0.507	0.748	19.1	1.22e-05
	21	6	8	128414892	128423817	rs7013278	rs10956369	GAGGAAAAGACGGCGAAGGAA	0.507	0.748	19.1	1.22e-05
	22	6	8	128414892	128423911	rs7013278	rs7013328	GAGGAAAAGACGGCGAAGGAAA	0.507	0.748	19.1	1.22e-05
	23	6	8	128414892	128424728	rs7013278	rs10956370	GAGGAAAAGACGGCGAAGGAAAA	0.507	0.748	19.1	1.22e-05
	19	12	8	128410090	128421348	rs16902104	rs11784983	GACAAAACAGGAGGAAAAG	0.368	0.732	19.1	1.25e-05
	18	12	8	128410090	128421128	rs16902104	rs11778075	GACAAAACAGGAGGAAAA	0.368	0.732	19.1	1.27e-05
	22	24	8	22263172	22471147	rs17060826	rs720745	GGGAAAAAAGGGAAGAGGGAGC	0.0148	3.37	19	1.27e-05
	23	6	8	128415044	128424792	c8_pos128415044	rs7014346	AGGAAAAGACGGCGAAGGAAAAG	0.506	0.749	19	1.29e-05
	6	5	8	128414892	128420558	rs7013278	rs13248944	GAGGAA	0.507	0.749	19	1.3e-05
	5	5	8	128414892	128420117	rs7013278	rs2060776	GAGGA	0.507	0.749	19	1.31e-05
	8	5	8	128414892	128421128	rs7013278	rs11778075	GAGGAAAA	0.507	0.749	19	1.33e-05
	6	5	8	128414585	128420117	rs67219047	rs2060776	GGAGGA	0.507	0.75	18.9	1.34e-05
	20	24	8	131896300	132114762	rs11407452	chr8_132114762_G_T	DGAACACACACGGGGAAACA	0.0124	3.16	18.9	1.34e-05
	16	22	8	128396316	128407443	rs6986543	rs10505477	CAGAIGGGAAAAGAAA	0.0271	2.47	18.9	1.35e-05
	19	5	8	128414892	128423650	rs7013278	rs10956368	GAGGAAAAGACGGCGAAGG	0.507	0.749	18.9	1.36e-05

## Sheet: chr9
	NSNP	NHAP	CHR	BP1	BP2	SNP1	SNP2	HAPLOTYPE	F	OR	STAT	P
	15	28	9	1124087	1199448	rs4740471	rs10809642	AAGAGAGGAAAGGAG	0.0521	2.3	31.1	2.41e-08
	16	28	9	1124087	1201156	rs4740471	rs12342106	AAGAGAGGAAAGGAGG	0.0477	2.29	28.2	1.12e-07
	14	25	9	1124087	1197071	rs4740471	chr9_1197071_A_G	AAGAGAGGAAAGGA	0.0608	2.01	26.6	2.57e-07
	16	22	9	1117945	1196570	rs4741086	rs1933040	CAAAAGAGAGGAAAGG	0.0481	2.14	26.5	2.61e-07
	15	22	9	1117945	1189365	rs4741086	rs17641744	CAAAAGAGAGGAAAG	0.048	2.12	25.5	4.38e-07
	15	19	9	1876496	1980819	chr9_1876496_A_G	rs7858803	GACCAGACAGAGACC	0.0237	3.37	24.6	7.11e-07
	11	21	9	1142276	1197071	rs953166	chr9_1197071_A_G	AGAGGAAAGGA	0.0868	1.85	24.2	8.9e-07
	25	7	9	89168700	89336987	rs1331436	rs4878010	GGAGAAGACGAGAACCAAAGCAGCA	0.0135	3.92	24	9.69e-07
	12	25	9	1142276	1199448	rs953166	rs10809642	AGAGGAAAGGAG	0.0688	1.96	23.8	1.08e-06
	13	18	9	1124087	1196570	rs4740471	rs1933040	AAGAGAGGAAAGG	0.0533	2.03	23.6	1.2e-06
	14	22	9	1117945	1185736	rs4741086	chr9_1185736_C_T	CAAAAGAGAGGAAA	0.0479	2.07	23.5	1.26e-06
	11	20	9	136822827	136866925	rs648353	chr9_136866925_C_T	GGACGGAGACG	0.11	1.75	23.1	1.51e-06
	10	23	9	136822827	136865879	rs648353	rs460126	GGACGGAGAC	0.111	1.74	22.9	1.71e-06
	17	24	9	1117945	1197071	rs4741086	chr9_1197071_A_G	CAAAAGAGAGGAAAGGA	0.0359	2.18	22.6	1.98e-06
	12	17	9	1124087	1189365	rs4740471	rs17641744	AAGAGAGGAAAG	0.0534	2.01	22.5	2.15e-06
	19	24	9	1117945	1201156	rs4741086	rs12342106	CAAAAGAGAGGAAAGGAGG	0.0309	2.38	22.4	2.19e-06
	1	2	9	82433182	82433182	rs7037957	rs7037957	A	0.616	1.38	22.4	2.2e-06
	1	2	9	82433182	82433182	rs7037957	rs7037957	G	0.384	0.725	22.4	2.2e-06
	2	3	9	82433182	82437835	rs7037957	rs11138362	GG	0.383	0.725	22.3	2.3e-06
	13	21	9	1117945	1183695	rs4741086	rs13297826	CAAAAGAGAGGAA	0.0499	2.01	22.1	2.54e-06
	20	22	9	1116335	1201156	rs4146595	rs12342106	ACAAAAGAGAGGAAAGGAGG	0.0269	2.49	22.1	2.65e-06
	3	4	9	82433182	82438585	rs7037957	rs4877152	GGA	0.372	0.726	21.9	2.85e-06
	22	8	9	89168700	89315229	rs1331436	rs1331443	GGAGAAGACGAGAACCAAAGCA	0.0136	3.74	21.9	2.88e-06
	17	11	9	89168700	89280867	rs1331436	rs932956	GGAGAAGACGAGAACCA	0.0116	4.95	21.7	3.12e-06
	21	9	9	89168700	89308609	rs1331436	rs10780781	GGAGAAGACGAGAACCAAAGC	0.0139	3.81	21.7	3.23e-06
	18	25	9	1117945	1199448	rs4741086	rs10809642	CAAAAGAGAGGAAAGGAG	0.0306	2.36	21.5	3.46e-06
	2	3	9	82445976	82446394	rs11138365	rs10512093	GA	0.546	1.35	21.5	3.54e-06
	23	10	9	1071814	1199448	rs7043337	rs10809642	AAGAACAAAAGAGAGGAAAGGAG	0.0193	3.45	21.4	3.81e-06
	19	19	9	89669067	89821219	chr9_89669067_C_T	rs373546	GAACAAACCAAGCAGGAAA	0.0717	1.74	21.3	3.83e-06
	14	19	9	1876496	1966130	chr9_1876496_A_G	rs4014085	GACCAGACAGAGAC	0.0252	3.05	21.3	3.93e-06
	20	20	9	89669067	89833267	chr9_89669067_C_T	rs278709	GAACAAACCAAGCAGGAAAA	0.0723	1.74	21.3	3.99e-06
	4	5	9	82429923	82438585	rs12345318	rs4877152	AGGA	0.37	0.73	21.2	4.15e-06
	23	21	9	89669067	89854595	chr9_89669067_C_T	rs7862236	GAACAAACCAAGCAGGAAAAGAA	0.0719	1.73	21.2	4.22e-06
	22	21	9	89669067	89849237	chr9_89669067_C_T	rs10512182	GAACAAACCAAGCAGGAAAAGA	0.0718	1.73	21.2	4.24e-06
	24	21	9	89669067	89858267	chr9_89669067_C_T	rs10122994	GAACAAACCAAGCAGGAAAAGAAA	0.072	1.73	21.1	4.27e-06
	25	22	9	89669067	89862258	chr9_89669067_C_T	rs7026586	GAACAAACCAAGCAGGAAAAGAAAA	0.0721	1.73	21.1	4.38e-06
	3	5	9	82429923	82437835	rs12345318	rs11138362	AGG	0.371	0.73	21.1	4.42e-06
	2	4	9	82429923	82433182	rs12345318	rs7037957	AG	0.372	0.729	21.1	4.44e-06
	22	13	9	1071814	1197071	rs7043337	chr9_1197071_A_G	AAGAACAAAAGAGAGGAAAGGA	0.0224	3.08	21	4.62e-06
	2	3	9	82437835	82438585	rs11138362	rs4877152	GA	0.373	0.731	21	4.71e-06
	9	13	9	89481996	89574902	chr9_89481996_G_T	rs7034424	CGCAAAAGG	0.0599	1.82	20.8	4.99e-06
	8	13	9	89481996	89573083	chr9_89481996_G_T	rs9792548	CGCAAAAG	0.0601	1.82	20.8	5.06e-06
	1	2	9	82446394	82446394	rs10512093	rs10512093	A	0.546	1.34	20.7	5.29e-06
	1	2	9	82446394	82446394	rs10512093	rs10512093	G	0.454	0.745	20.7	5.29e-06
	13	26	9	1142276	1201156	rs953166	rs12342106	AGAGGAAAGGAGG	0.0641	1.91	20.6	5.56e-06
	22	17	9	92943286	93102771	chr9_92943286_A_G	rs1012160	AAGAAAGAGAGAAAGAGGAAGG	0.0314	0.298	20.6	5.61e-06
	21	22	9	1090919	1199448	rs10738192	rs10809642	GAACAAAAGAGAGGAAAGGAG	0.0671	1.87	20.5	5.91e-06
	17	16	9	1702108	1722019	chr9_1702108_A_G	rs10810734	GAGGGCCCGCCAACGCA	0.0203	2.81	20.5	5.93e-06
	11	29	9	1142653	1199448	rs2375254	rs10809642	GAGGAAAGGAG	0.0403	2.16	20.5	6.08e-06

## Sheet: chr10
	NSNP	NHAP	CHR	BP1	BP2	SNP1	SNP2	HAPLOTYPE	F	OR	STAT	P
	19	22	10	45270373	45451178	rs2611371	rs6593451	AGAGCAAGAGGAGGAGGAG	0.0177	3.33	23.4	1.33e-06
	18	24	10	45270373	45445275	rs2611371	chr10_45445275_C_T	AGAGCAAGAGGAGGAGGA	0.019	3.15	23.3	1.4e-06
	17	21	10	45270373	45432386	rs2611371	rs2297494	AGAGCAAGAGGAGGAGG	0.019	3.1	22.7	1.89e-06
	20	21	10	45270373	45452617	rs2611371	chr10_45452617_A_G	AGAGCAAGAGGAGGAGGAGA	0.017	3.34	22.7	1.91e-06
	16	21	10	45270373	45430462	rs2611371	rs17417442	AGAGCAAGAGGAGGAG	0.0197	3.11	22.3	2.3e-06
	20	13	10	132676113	132742585	rs7902465	rs1655118	AAAGGGAACAGGAGAAGGAA	0.0117	4.77	22.3	2.33e-06
	21	13	10	132676113	132747887	rs7902465	rs10829848	AAAGGGAACAGGAGAAGGAAG	0.0117	4.77	22.3	2.34e-06
	22	13	10	132676113	132748033	rs7902465	rs3125598	AAAGGGAACAGGAGAAGGAAGA	0.0117	4.77	22.3	2.35e-06
	23	14	10	132676113	132748661	rs7902465	rs3097956	AAAGGGAACAGGAGAAGGAAGAG	0.0117	4.77	22.2	2.47e-06
	17	17	10	132676113	132733095	rs7902465	rs1368658	AAAGGGAACAGGAGAAG	0.0126	4.36	22.1	2.65e-06
	21	22	10	45270373	45453950	rs2611371	rs10900143	AGAGCAAGAGGAGGAGGAGAA	0.0171	3.26	21.9	2.81e-06
	22	21	10	45270373	45464035	rs2611371	rs3814566	AGAGCAAGAGGAGGAGGAGAAG	0.0154	3.43	21.2	4.15e-06
	18	16	10	132676113	132736239	rs7902465	rs1655107	AAAGGGAACAGGAGAAGG	0.0115	4.58	21.1	4.35e-06
	19	14	10	132676113	132741287	rs7902465	rs892323	AAAGGGAACAGGAGAAGGA	0.0116	4.39	20.8	4.98e-06
	22	25	10	45268075	45453950	rs2764352	rs10900143	AAGAGCAAGAGGAGGAGGAGAA	0.0171	3.22	20.6	5.56e-06
	21	24	10	45268075	45452617	rs2764352	chr10_45452617_A_G	AAGAGCAAGAGGAGGAGGAGA	0.0171	3.19	20.4	6.22e-06
	20	24	10	45268075	45451178	rs2764352	rs6593451	AAGAGCAAGAGGAGGAGGAG	0.0173	3.15	20.1	7.26e-06
	10	21	10	79931975	79980507	rs10824592	rs1249150	AAAAAGAAAG	0.0795	0.503	20.1	7.44e-06
	11	22	10	79931975	79984258	rs10824592	rs11002453	AAAAAGAAAGA	0.0794	0.506	19.8	8.65e-06
	12	22	10	79931975	79984355	rs10824592	rs1720311	AAAAAGAAAGAA	0.0795	0.506	19.8	8.69e-06
	10	13	10	20923412	20983854	rs11012211	rs16920893	GAAAAGGGCA	0.0109	3.59	19.6	9.64e-06
	14	24	10	79896196	79984258	rs4979802	rs11002453	GCAAAAAAGAAAGA	0.059	0.419	19.4	1.04e-05
	15	20	10	45270373	45420416	rs2611371	rs10793569	AGAGCAAGAGGAGGA	0.0201	2.86	19.4	1.04e-05
	15	24	10	79896196	79984355	rs4979802	rs1720311	GCAAAAAAGAAAGAA	0.059	0.42	19.4	1.08e-05
	15	22	10	132676113	132721599	rs7902465	rs10829844	AAAGGGAACAGGAGA	0.0122	3.97	18.9	1.35e-05
	16	21	10	132676113	132722369	rs7902465	chr10_132722369_C_T	AAAGGGAACAGGAGAA	0.0119	4.01	18.9	1.36e-05
	23	20	10	45270373	45467703	rs2611371	rs914700	AGAGCAAGAGGAGGAGGAGAAGA	0.0145	3.31	18.8	1.43e-05
	22	18	10	47703869	48440744	rs4434935	rs3814161	GAGAGAAGAGGGAGAGGGAACA	0.0168	2.98	18.7	1.54e-05
	21	16	10	79713315	79970100	chr10_79713315_C_T	rs1249159	GAGGAGGGACGGCAAAAAAGA	0.071	0.485	18.6	1.6e-05
	23	16	10	8549341	8567889	rs78405331	rs12416202	CCAAGGGAGTGGAGAAAGAGGAA	0.0228	2.43	18.5	1.67e-05
	24	16	10	8549341	8568516	rs78405331	rs10905401	CCAAGGGAGTGGAGAAAGAGGAAG	0.0228	2.43	18.5	1.68e-05
	23	22	10	45252001	45451178	rs2985704	rs6593451	AGGAAGAGCAAGAGGAGGAGGAG	0.0104	3.66	18.5	1.71e-05
	11	21	10	79896196	79972816	rs4979802	rs1249187	GCAAAAAAGAA	0.08	0.501	18.5	1.73e-05
	16	19	10	24486133	24602488	rs11013951	chr10_24602488_A_G	GGAACCGAGAACGAAA	0.123	1.53	18.4	1.77e-05
	19	15	10	9968483	10160846	rs7911962	rs4747847	AGGAAGAGGAAACGCGAGG	0.0125	4.33	18.4	1.78e-05
	15	19	10	10045642	10160846	rs12570537	rs4747847	AGAGGAAACGCGAGG	0.0164	3.55	18.4	1.8e-05
	19	15	10	8553138	8567889	rs11255731	rs12416202	GGGAGTGGAGAAAGAGGAA	0.0224	2.44	18.3	1.84e-05
	20	15	10	8553138	8568516	rs11255731	rs10905401	GGGAGTGGAGAAAGAGGAAG	0.0224	2.44	18.3	1.84e-05
	21	15	10	8553138	8569906	rs11255731	rs1359570	GGGAGTGGAGAAAGAGGAAGG	0.0224	2.44	18.3	1.84e-05
	19	17	10	79722242	79970100	rs2042867	rs1249159	GGAGGGACGGCAAAAAAGA	0.0743	0.493	18.3	1.88e-05
	18	23	10	79833352	79984258	rs7913073	rs11002453	GACGGCAAAAAAGAAAGA	0.0588	0.43	18.3	1.92e-05
	19	23	10	79833352	79984355	rs7913073	rs1720311	GACGGCAAAAAAGAAAGAA	0.0587	0.431	18.2	2e-05
	15	22	10	24486133	24598722	rs11013951	rs7894356	GGAACCGAGAACGAA	0.129	1.51	18.2	2.02e-05
	8	12	10	20935127	20983854	rs7916534	rs16920893	AAAGGGCA	0.0109	3.48	18.1	2.1e-05
	24	24	10	18763854	18982244	rs4418698	rs4293025	ACCAGGAAGGACAGAAAAACAGAA	0.011	3.81	18.1	2.1e-05
	23	24	10	45268075	45464035	rs2764352	rs3814566	AAGAGCAAGAGGAGGAGGAGAAG	0.0152	3.23	18.1	2.12e-05
	12	24	10	79896196	79975194	rs4979802	rs11002449	GCAAAAAAGAAA	0.0797	0.505	18.1	2.13e-05
	9	13	10	20929319	20983854	rs1925537	rs16920893	AAAAGGGCA	0.0111	3.37	18	2.18e-05
	10	16	10	79896196	79970100	rs4979802	rs1249159	GCAAAAAAGA	0.0779	0.502	17.9	2.3e-05

[truncated: 13 more sheets: chr11, chr12, chr13, chr14, chr15, chr16, chr17, chr18, chr19, chr20, chr21, chr22, chr23]
